# Supplementary material for: Synthetic Lethality through the Lens of Medicinal Chemistry
Source: J Med Chem. 2020 Nov 2;63(23):14151–83. doi: 10.1021/acs.jmedchem.0c00766 (PMC8015234; doi:10.1021/acs.jmedchem.0c00766)
Supplement: Supplementary file 1 — jm0c00766_si_001.csv [file jm0c00766_si_001.csv]

Reference New	Name	SMILES
1	Olaparib	Fc1ccc(CC2=NNC(=O)c3ccccc23)cc1C(=O)N4CCN(CC4)C(=O)C5CC5
2	Rucaparib	CNCc1ccc(cc1)c2[nH]c3cc(F)cc4C(=O)NCCc2c34
3	Niraparib	NC(=O)c1cccc2cn(nc12)c3ccc(cc3)C4CCCNC4
4	Talazoparib	Cn1ncnc1[C@@H]2[C@H](Nc3cc(F)cc4C(=O)NN=C2c34)c5ccc(F)cc5
5	VE-821	CS(=O)(=O)c1ccc(cc1)c2cnc(N)c(n2)C(=O)Nc3ccccc3
6	VX-970	CNCc1ccc(cc1)c2cc(on2)c3nc(cnc3N)c4ccc(cc4)S(=O)(=O)C(C)C
7	M4344	Nc1nn2cc(F)cnc2c1C(=O)Nc3cncc(F)c3N4CCC(CC4)C(=O)N5CCN(CC5)C6COC6
8	BAY1895344	Cl.C[C@@H]1COCCN1c2cc(c3ccnn3C)c4ccnc(c5ccn[nH]5)c4n2
9	AZ20	C[C@@H]1COCCN1c2cc(nc(n2)c3cccc4[nH]ccc34)C5(CC5)S(=O)(=O)C
10		C[C@@H]1COCCN1c2cc(nc(n2)c3ccnc4[nH]ccc34)C5(CC5)[S@](=N)(=O)C
11	AZD6738	C[C@@H]1COCCN1c2cc(nc(n2)c3ccnc4[nH]ccc34)C5(CC5)[S@@](=N)(=O)C
12		Nc1ncnc2c1c(nn2C3CCc4ccccc4C3)c5cnc6[nH]ccc6c5
13		Nc1ncnc2c1c(nn2C3CCc4ccccc34)c5cnc(Br)c(O)c5
14		Nc1ncnc2c1c(nn2C3Cc4ccccc4C3)c5cnc(Br)c(O)c5
15		Nc1nc2CCC(Cc2s1)n3nc(c4cc(F)c5[nH]ccc5c4)c6c(N)ncnc36
16		CS(=O)(=O)c1ccc(cc1)n2nc(c3cnc4[nH]ccc4c3)c5c(N)ncnc25
17	LY294002	O=C1C=C(Oc2c1cccc2c3ccccc3)N4CCOCC4
18	KU-55933	O=C1C=C(OC(=C1)c2cccc3Sc4ccccc4Sc23)N5CCOCC5
19	KU-58050	O=C1C=C(OC(=C1)c2cccc3Sc4ccccc4Sc23)N5CCCCC5
20	KU-60019	C[C@@H]1CC(C[C@H](C)O1)NC(=O)Cc2ccc3Sc4c(Sc3c2)cccc4C5=CC(=O)C=C(O5)N6CCOCC6
21	CP466722	COc1cc2ncnc(c2cc1OC)n3nc(nc3N)c4ccccn4
22		CCC(CC)CNc1c(cnc2ccc(cc12)C#N)C(=O)N
23		COCc1ccc(cn1)c2ccc3ncc(C(=O)N)c(N[C@@H](C)C4CCOCC4)c3c2
24		COCc1ccc(cn1)c2cc3c(N[C@@H](C)c4ccn(C)n4)c(cnc3cc2F)C(=O)N
25		CCC(CC)CNc1c(cnc2ccc(cc12)c3cnc(NCCN4CCCC4)nc3)C(=O)N
26		NC(=O)c1cnc2ccc(cc2c1NC3CCOCC3)c4cccnc4
27		CN1C(=O)N(C2CCOCC2)c3c1cnc4ccc(cc34)c5cccnc5
28	AZD1390	CN(C)CCCOc1ccc(cn1)c2ccc3ncc4N(C)C(=O)N(C5CCOCC5)c4c3c2
29	AZD156	CC(C)N1C(=O)N(C)c2cnc3cc(F)c(cc3c12)c4ccc(OCCCN5CCCCC5)nc4
30	SU-11752	CCc1[nH]c(\C=C\2/C(=O)Nc3ccc(cc23)S(=O)(=O)Nc4ccccc4)c(CC)c1CCC(=O)O
31	Wortmannin	COC[C@H]1OC(=O)c2coc3C(=O)C4=C([C@@H](C[C@]5(C)C(=O)CC[C@@]45C)OC(=O)C)[C@]1(C)c23
---	LY294002	O=C1C=C(Oc2c1cccc2c3ccccc3)N4CCOCC4
32		O=C1C=C(N=C2N1C=Cc3ccccc23)N4CCOCC4
33	NU7026	O=C1C=C(Oc2c1ccc3ccccc23)N4CCOCC4
34	KU-5788	O=C1C=C(Oc2c1cccc2c3cccc4c5ccccc5sc34)N6CCOCC6
35		COc1ccc(Nc2ncc3N(C)C(=O)N(C4CCCC4)c3n2)c(C)c1
36	AZD7648	CN1C(=O)N(C2CCOCC2)c3nc(Nc4cn5ncnc5cc4C)ncc13
37	M3814	COc1ccc(nn1)[C@@H](O)c2cc(c(F)cc2Cl)c3ncnc4cc(ccc34)N5CCOCC5
38	CC214-1	O=C1Nc2ncc(nc2N1CCC3CCOCC3)c4ccc(cc4)c5nc[nH]n5
39	CC-115	CCN1C(=O)CNc2ncc(nc12)c3ccc(nc3C)c4nc[nH]n4
40	AZD1775	CN1CCN(CC1)c2ccc(Nc3ncc4C(=O)N(CC=C)N(c5cccc(n5)C(C)(C)O)c4n3)cc2
41	ETP-46464	CC(C)(C#N)c1ccc(cc1)N2C(=O)OCc3cnc4ccc(cc4c23)c5cnc6ccccc6c5
42	PD0166285	CCN(CC)CCOc1ccc(Nc2ncc3C=C(C(=O)N(C)c3n2)c4c(Cl)cccc4Cl)cc1
43	CJM061	COC(=O)N1CCN(CC1)c2ccc(Nc3ncc4C(=O)N(CC=C)N(c5cccc(n5)C(C)(C)O)c4n3)cc2
44		Cn1cc(cn1)c2ccc(cc2)S(=O)(=O)N3CCC(CC3)Nc4ccc(cn4)C#N
45		CC(=O)N(C1CCC(CC1)Nc2ccc(cn2)C#N)c3ccc(cc3)c4cnn(C)c4
46		CN1C=C(C=CC1=O)c2ccc(cc2)N(C3CCC(CC3)Nc4ccc(cn4)C#N)C(=O)CCc5ccccc5
47	THZ1	CN(C)C\C=C\C(=O)Nc1ccc(cc1)C(=O)Nc2cccc(Nc3ncc(Cl)c(n3)c4c[nH]c5ccccc45)c2
48	THZ531	CN(C)C\C=C\C(=O)Nc1ccc(cc1)C(=O)N2CCC[C@H](C2)Nc3ncc(Cl)c(n3)c4c[nH]c5ccccc45
49		CCc1cnn2c(NCc3ccc[n+]([O-])c3)cc(nc12)N4CCCC[C@H]4CCO
50		O=C(CSc1nnc(CN2C(=O)Sc3ccccc23)n1CCc4ccccc4)NC5CCCC5
51		O=C(CSc1nnc(CN2C(=O)Sc3ccccc23)n1CCCc4ccccc4)NC5CCCC5
52		O=C(CSc1nnc(CN2C(=O)Sc3ccccc23)n1CCCc4ccccc4)NC5CCCCC5
53		OC(=O)CCC(=O)N1N=C(CC1c2ccc(F)cc2)C3=C(c4ccccc4)c5cc(Cl)ccc5NC3=O
54		CCC(=O)N1N=C(CC1c2ccc(OC)cc2)C3=C(c4ccccc4)c5cc(Cl)ccc5NC3=O
55	IBR2	O=S(=O)(Cc1ccccc1)N2C=Cc3ccccc3C2c4c[nH]c5ccccc45
56	B02	O=C1N(Cc2ccccc2)C(=Nc3ccccc13)CCc4cccnc4
57	6-OH-dopa	NC(Cc1cc(O)c(O)cc1O)C(=O)O
58	D-G09	CCCCN(CC)CCCNC(=S)Nc1ccc2nc(cc(C)c2c1)N3CCN(C)CC3
59	D-103	CCN(CC)CCNC(=S)Nc1ccc2nc(cc(C)c2c1)N3CCN(CC)CC3
60	D-105	COc1ccc(OC)c(Nc2nc(NCCO)c3ccccc3n2)c1
61	D-K17	COc1ccccc1Nc2nc(NCCCO)c3ccccc3n2
62	D-G23	COc1ccc(OC)c(Nc2nc(NCCCO)c3ccccc3n2)c1
63	(-)-epigallocatechin	O[C@@H]1Cc2c(O)cc(O)cc2O[C@@H]1c3cc(O)c(O)c(O)c3
64	epigallocatechin-3-monogallate	Oc1cc(O)c2C[C@@H](OC(=O)c3cc(O)c(O)c(O)c3)[C@H](Oc2c1)c4cc(O)c(O)c(O)c4
65	NP-004255	O[C@H]1C2COCc3cc(O)c(O)c(O)c3c4c(O)c(O)c(O)cc4CO[C@@H]1[C@H](O)C(OC(=O)c5cc(O)c(O)c(O)c5)O2
66	F779-0434	Cc1ccc2[nH]c(CCc3cccc(NC(=O)C4CCCN(C4)S(=O)(=O)N5CCCC5)c3)nc2c1
67	F848-0436	CN(C)S(=O)(=O)c1ccc2c(c1)nnn2CCCC(=O)N3CCN(CC3)c4ccc(Cl)cc4
68	G640-1014	CC1CC(=O)N(CC(=O)NCC2CCCO2)c3cc(ccc3S1)S(=O)(=O)N4CCCCC4
69	D207-013	Clc1ccc(CC(CC2CCCO2)S(=O)(=O)c3ccc(cc3)S(=O)(=O)N4CCCCC4)cc1
